# Supplementary material for: A Thermo-Mechanically Robust Compliant Electrode Based on Surface Modification of Twisted and Coiled Nylon-6 Fiber for Artificial Muscle with Highly Durable Contractile Stroke
Source: Polymers (Basel). 2022 Aug 31;14(17):3601. doi: 10.3390/polym14173601 (PMC9460528; doi:10.3390/polym14173601)
Supplement: Supplementary file 1 [file polymers-14-03601-s001.zip]

Archive with 1 entries (1 files):
- polymers-1877978-supplementary.wmv
